# Supplementary material for: From Individual to Population: Circuit Organization of Pyramidal Tract and Intratelencephalic Neurons in Mouse Sensorimotor Cortex
Source: Research (Wash D C). 2024 Oct 7;7:0470. doi: 10.34133/research.0470 (PMC11456696; doi:10.34133/research.0470)
Supplement: Supplementary 1 — Figs. S1 to S13 Tables S1 to S3 Materials and Methods References [57–59] [file research.0470.f1.zip]

Archive with 14 entries (14 files):
- Supplemental materials.docx
- Sup_Figure1.jpg
- Sup_Figure10.jpg
- Sup_Figure11.jpg
- Sup_Figure12.jpg
- Sup_Figure13.jpg
- Sup_Figure2.jpg
- Sup_Figure3.jpg
- Sup_Figure4.jpg
- Sup_Figure5.jpg
- Sup_Figure6.jpg
- Sup_Figure7.jpg
- Sup_Figure8.jpg
- Sup_Figure9.jpg
